# Supplementary material for: The Role of Environmental Factors in Lyme Disease Transmission in the European Union: A Systematic Review
Source: Trop Med Infect Dis. 2024 May 15;9(5):113. doi: 10.3390/tropicalmed9050113 (PMC11125681; doi:10.3390/tropicalmed9050113)
Supplement: Supplementary file 1 [file tropicalmed-09-00113-s001.zip]

Archive with 1 entries (1 files):
- tropicalmed-2864458-supplementary.pdf
